# Supplementary material for: 12- and 24-Month-Old Infants’ Search Behavior Under Informational Uncertainty
Source: Front Psychol. 2020 Mar 27;11:566. doi: 10.3389/fpsyg.2020.00566 (PMC7118196; doi:10.3389/fpsyg.2020.00566)
Supplement: Supplementary file 1 [file Data_Sheet_1.XLSX]

## Sheet: Sheet1
subid	Rt_1-box	Rt_2-box	Rt_3-box	Success_1-box	Success_2-box	Success_3-box	RT_successfultrials	RT_unsuccessfultrials	Age (1= 12-month-olds)
s1	1	2	2	1	1	0	1.5	2	2
s2	2	2	2	0	1	0	2	2	2
s3	2	2	2	1	1	0	2	2	2
s4	2	2	1	0	1	0	2	1.5	2
s5	1	2	2	1	0	1	1.5	2	2
s6	1	2	2	1	0	0	1	2	2
s7	3	4	6	1	1	0	3.5	6	2
s8	3	3	7	1	1	0	3	7	2
s9	2	3	2	1	0	1	2	3	2
s10	1	2	3	1	1	0	1.5	3	2
s11	3	3	5	1	1	0	3	5	2
s12	3	3	4	0	1	1	3.5	3	2
s13	1	3	3	1	0	0	1	3	2
s14	3	5	4	0	1	1	4.5	3	2
s15	4	2	2	0	1	0	2	3	2
s16	5	9	6	1	1	0	7	6	2
s17	2	2	2	0	1	1	2	2	2
s18	4	4	4	1	1	0	4	4	2
s19	2	2	3	0	1	0	2	2.5	2
s20	1	2	3	0	1	0	2	2	2
s21	2	2	3	1	1	0	2	3	2
s22	3	2	2	0	1	1	2	3	2
s23	4	2	2	1	0	0	4	2	2
s24	3	3	3	0	1	0	3	3	2
s25	2	2	4	1	1	0	2	4	2
s26	1	2	2	1	0	0	1	2	2
s27	3	2	2	0	1	0	2	2.5	2
s28	2	1	2	1	1	0	1.5	2	2
s29	5	3	3	1	1	0	4	3	2
s30	6	4	11	1	1	0	5	11	2
s31	3	3	2	1	1	0	3	2	1
s32	3	3	5	1	1	0	3	5	1
s33	1	2	3	1	0	0	1	2.5	1
s34	1	2	3	1	0	0	1	2.5	1
s35	6	14	7	0	1	1	10.5	6	1
s36	3	4	3	1	0	1	3	4	1
s37	2	2	7	0	1	0	2	4.5	1
s38	2	2	2	0	1	0	2	2	1
s39	3	4	3	0	1	0	4	3	1
s40	2	3	3	1	0	1	2.5	3	1
s41	4	5	6	1	0	0	4	5.5	1
s42	5	3	3	1	0	1	4	3	1
s43	2	2	2	0	1	0	2	2	1
s44	2	2	2	0	1	1	2	2	1
s45	2	2	2	1	0	1	2	2	1
s46	5	4	3	0	0	1	3	4.5	1
s47	2	3	3	0	0	1	3	2.5	1
s48	3	2	3	0	1	0	2	3	1
s49	4	21	8	1	1	0	12.5	8	1
s50	3	3	8	0	1	0	3	5.5	1
s51	3	2	3	1	1	0	2.5	3	1
s52	2	2	2	1	0	1	2	2	1
s53	3	6	4	1	0	0	3	5	1
s54	7	5	5	1	0	1	6	5	1
s55	1	3	5	1	0	1	3	3	1
s56	4	6	5	1	0	1	4.5	6	1
s57	2	1	3	1	1	1		x	2
s58	1	1	4	0	0	0	x		2
s59	1	2	2	0	0	0	x		2
s60	2	3	1	0	0	0	x		2
s61	2	2	4	0	0	0	x		2
s62	1	2	2	0	0	0	x		2
s63	6	3	2	0	0	0	x		2
s64	3	3	3	0	0	0	x		2
s65	3	3	4	1	1	1		x	2
s66	2	2	3	0	0	0	x		1
s67	3	2	2	0	0	0	x		1
s68	25	10	31	0	0	0	x		1
s69	3	3	3	0	0	0	x		1
